# Supplementary material for: Genome-Wide Analysis of the Soybean Calmodulin-Binding Protein 60 Family and Identification of GmCBP60A-1 Responses to Drought and Salt Stresses
Source: Int J Mol Sci. 2021 Dec 16;22(24):13501. doi: 10.3390/ijms222413501 (PMC8708795; doi:10.3390/ijms222413501)
Supplement: Supplementary file 1 [file ijms-22-13501-s001.zip › Supplemental/Table S1.xlsx]

## Sheet: Sheet1
Expression patterns of GmCBP60 genes identified in the soybean transcriptome
Gene ID	Gene Name	CK-FPKM	Drought-FPKM	Salt-FPKM
LOC100804548	CBP60A-1	5.825	42.395	26.365
LOC100793156	CBP60A-2	12.63	39.935	36.03
LOC100797598	CBP60B-1	0.35	28.045	14.63
LOC100812605	CBP60B-2	8.36	75.205	27.19
LOC100806393	CBP60B-3	2.555	12.22	4.515
LOC100790087	CBP60B-4	31.16	26.12	28.865
LOC100803029	CBP60B-5	27.12	59.04	35.89
LOC100798493	CBP60B-6	0.345	1.37	0.5
LOC100802994	CBP60C-1	8.915	28.275	14.315
LOC100816427	CBP60D-1	0.375	77.565	17.205
LOC100805759	CBP60D-2	0.41	83.32	10.075
LOC102664843	CBP60E-1	1.805	13.58	5.23
LOC100808358	CBP60E-2	1.345	8.475	5.025
LOC100775528	CBP60E-3	2.9	35.465	17.035
LOC100806598	CBP60G-1	0.075	6.435	2.775
LOC100792405	SARD1-1	0.075	2.71	0.765
LOC100788183	SARD1-2	1.59	108.685	14.93
LOC100803213	SARD1-3	0.265	32.95	6.43
LOC100802257	SARD1-like	0.675	254.035	12.89
