# Supplementary material for: Genome-Wide Analysis of the Soybean Calmodulin-Binding Protein 60 Family and Identification of GmCBP60A-1 Responses to Drought and Salt Stresses
Source: Int J Mol Sci. 2021 Dec 16;22(24):13501. doi: 10.3390/ijms222413501 (PMC8708795; doi:10.3390/ijms222413501)
Supplement: Supplementary file 1 [file ijms-22-13501-s001.zip › Supplemental/Table S2.xlsx]

## Sheet: Sheet1
	Primer Name	Primer Sequence
	CBP60A-1-F	GTCGTGGTTTCCCTTGCCC
	CBP60A-1-R	CATTGTCCGAGTTTGTTTGCG
	CBP60A-2-F	TCTGTGACACTGATTCAATGGCT
	CBP60A-2-R	CCTGTATTTGGTTTCCTCGTTT
	CBP60B-1-F	TGTGCTTCGTGAATAAACTCCC
	CBP60B-1-R	GCCCCTTCCCCTCTCTTGGT
	CBP60B-2-F	TGTTGAAGCCCTGAAGGTTGAC
	CBP60B-2-R	GCCTTCTATCCGCTTTGGG
	CBP60B-3-F	GACCTGCGTTGGCTAGTGTA
	CBP60B-3-R	GCCATCAGGGCCTTCTATCC
	CBP60B-4-F	ATCAGCCCGAACGAAAGAGG
	CBP60B-4-R	AAGAGACAGCCGGGACCTAA
	CBP60B-5-F	GAGTTTCGTCTTTTCGGGCG
	CBP60B-5-R	TTGCGTCGGTTGTTGGTTTC
	CBP60B-6-F	GAGGGTGATGAAAGGGGTGTT
	CBP60B-6-R	GATAGGGTTTGGTTCCCGATA
	CBP60C-1-F	TACACGACAACCAGCCACTC
	CBP60C-1-R	ATGAGATTGCCCTCCTCCCA
	CBP60D-1-F	CTTGAGTTGTTCATTTGCTTTGTAA
	CBP60D-1-R	GCCACTGATTGATGCTTGTTTT
	CBP60D-2-F	AGGCAGTGGCAAAGTTCCAA
	CBP60D-2-R	TTTGTTCCACCACCTCGCTT
	CBP60E-1-F	GAATGCAAACTTCCAAGACCAA
	CBP60E-1-R	CAGAACTCACCATCAAGGACACA
	CBP60E-2-F	AGAAATGCTCAAGGTTTGGAAGA
	CBP60E-2-R	CCTGGTCCTCGCTGAATGAA
	CBP60E-3-F	GACATTCAACGAGGATCAGGGA
	CBP60E-3-R	TCCAAAAGCAATATCAGCAAGC
	CBP60G-1-F	GCTCTTACCACTTAGTTTGCGTTA
	CBP60G-1-R	TGACCTCTACCATCAGCACCCT
	GmAnnexin1-F	AGGTTGGGGAACTAACGAGG
	GmAnnexin1-R	GTGTCCAAAGATGAACCAGCC
	GmCAX3-F	TATTTCTGCACACCAAGGCT
	GmCAX3-R	AAGACGTGGAGGACATGCTG
	GmCBL4-F	TAGGTTGTATGATCTGAGGCAG
	GmCBL4-R	TGACTCTTCAATATCCGTTCCTGT
	GmCIPK24-F	GGTGTTTGAAGTTGCGCCAT
	GmCIPK24-R	GCTTTCAGCCTTTCAGTGCT
	GmDREB2-F	GAAAGCAGCAGCACCAACAA
	GmDREB2-R	GGCGTAAGAACCCAACCAGA
	GmERD1-F	CGTCCAGAATTGCTCAACAG
	GmERD1-R	TGGGGTTATAGCCTTGTTGG
	GmMYB118-F	TTGCTTGAGATTATGGTCCTTG
	GmMYB118-R	CATCACCCTTTCCTTCAACC
	GmMYB174-F	TGGCATAAAATAGGGAGCTGA
	GmMYB174-R	AAAAGGCAAGTTCACGGATT
	GmNAC11-F	TGCAAGGAGGAGCACAAGAG
	GmNAC11-R	CACAGAACCCAGTCGTCCAA
	GmNHX1-F	GGGTAGTGAGAACGCTGTG
	GmNHX1-R	ATTGTGAGATGTTTGCTGGTAATC
	GmRD20A-F	GTGGCACATGACTGAAGGAA
	GmRD20A-R	ATCTTTCCAGCAGCACCTCT
	GmSOS1-F	TTGTGCTGCATTTCTTCGAG
	GmSOS1-R	CGTGCTTCTTCTCCTTCCAC
	SARD1-1-F	TTGCACCAATCGGGGACATT
	SARD1-1-R	GATCCTTGACAGCAAACGCC
	SARD1-2-F	CAAGACAACAATAATAAGCCACCA
	SARD1-2-R	GCACACTAAAATGCCTCATCACTC
	SARD1-3-F	CTGGCGGAAAACGGATGA
	SARD1-3-R	CAAAGTTGAAGGTTGTTGCTGAT
	SARD1-like-F	TTCAGAGTTGCTGTTAGGGTGG
	SARD1-like-R	CGTCATTGAGCTTAGGTGGGT
	Soby Actin-RT-F	ACATTGTTCTTAGTGGTGGCT
	Soby Actin-RT-R	CTGTTGGAAGGTGCTGAG
	CBP60A1-1302-F	GGGACTCTTGACCATGATGTCGCTCAAGCGCCCC
	CBP60A1-1302-R	TCAGATCTACCCATGGTCACAACCTTACCTGTATTTGA
	CBP60A1-3301-F	GGACTCTTGACCATGATGTCGCTCAAGCGCCCC
	CBP60A1-3301-R	ATTCGAGCTGGTCACCTCACAACCTTACCTGTATTTGA
	CBP60A1-16318-F	TATCTCTAGAGGATCCATGTCGCTCAAGCGCCCC
	CBP60A1-16318-R	TGCTCACCATGGATCCCAACCTTACCTGTATTTGA
	CBP60A1-RNAi	CTCCGCATCGTCGACCTCATCGGAAACCGCCTCTCCGGCTCCATTCCCGCCGGCATCGGCAGACTCCATCGGCTCACGGTGCTCAACGTCGCCGACAATCTCATCTCCGGAACAATCCCAACCTCGCTGGCGAACCTCAGCAGTCTCATGCACTTGGATCTCCGAAACAACCTCTTCTCCGGGCCCATTCCAAGAAACTTCGATCCGATCGAAAAACGGGAGTCTGCCCCTAAGACAGATAAGCCGCCAAGAAGGCGCAAGTCAACCGCGAGTTGTTGTATCATATCTACTGACAAAGATCACAAATGGGATGGCTGATTAGATACCTTGGCCTCCCAGATCGATTCGAAGTTTCTTGGAATGGGCCCGGAGAAGAGGTTGTTTCGGAGATCCAAGTGC…
